# Supplementary material for: Owning a Pet Is Associated with Changes in the Composition of Gut Microbiota and Could Influence the Risk of Metabolic Disorders in Humans
Source: Animals (Basel). 2021 Aug 9;11(8):2347. doi: 10.3390/ani11082347 (PMC8388619; doi:10.3390/ani11082347)
Supplement: Supplementary file 1 [file animals-11-02347-s001.zip]

Archive with 1 entries (1 files):
- animals-1300819-supplementary.pdf
